# Supplementary material for: A Tool to Assess the Trustworthiness of Evidence-Based Point-of-Care Information for Health Care Professionals (CAPOCI): Design and Validation Study
Source: J Med Internet Res. 2021 Oct 5;23(10):e27174. doi: 10.2196/27174 (PMC8527381; doi:10.2196/27174)
Supplement: Multimedia Appendix 2 [file jmir_v23i10e27174_app2.xlsx]

## Sheet: Sheet1
	score 1= 3-point ordinal scale	POC-source 1: BCFI (Belgian Centre for Pharmacotherapeutical Information)				POC-souce 2: Belgian Care pathway for ADHD				POC-source 3: Interactive online tool to help doctors deal with sexually transmitted diseases				POC-source 4: Belgian Satines Decions Aid Tool				POC-source 5: JBI Connect+ Evidence Summeries
	score 2 = 7-point Likert scale	URL: https://tf.bcfi.be/nl				URL: https://www.adhd-traject.be/nl				URL: https://www.soa.kce.be/nl/				URL: https://www.statines.kce.be/nl				URL: https://wiki.joannabriggs.org/display/JSW/Updating+Evidence+Summaries
		reviewer 1		reviewer 2		reviewer 1		reviewer 2		reviewer 1		reviewer 2		reviewer 1		reviewer 2		reviewer 1		reviewer 2
	CAPOCI- CRITERIA	score 1	score 2	score 1	score 2	score 1	score 2	score 1	score 2	score 1	score 2	score 1	score 2	score 1	score 2	score 1	score 2	score 1	score 2	score 1	score 2
1	Authorship. The authors must be referenced on the website, but not needed to be identified for each individual topic (clicking and searching may be necessary).	major	2	minor	3	fullfilled	7	fullfilled	5	fullfilled	7	fullfilled	7	fullfilled	7	fullfilled	7	fullfilled	6	fullfilled	5
2	Expertise of the authors. The author team is qualified in the specific domain and can demonstrate their expertise at the request.	major	2	fullfilled	4	fullfilled	6	fullfilled	5	fullfilled	6	fullfilled	5	fullfilled	6	fullfilled	5	fullfilled	6	fullfilled	5
3a	Literature search and surveillance. A systematic search strategy was used to search for source information.	minor	4	minor	3	fullfilled	5	minor	3	fullfilled	6	fullfilled	7	minor	4	minor	4	fullfilled	6	fullfilled	5
3b	Literature search and surveillance. Systematic methods were used for selection of the evidence from the search.	major	2	major	1	fullfilled	5	minor	3	fullfilled	6	fullfilled	6	minor	4	minor	4	fullfilled	6	fullfilled	4
4	Critical appraisal of the evidence. A critical appraisal has been implemented to assess the validity of the evidence used. The critical appraisal has to be scientifically robust and transparent. The critical appraisal assessment has informed the interpretation of the evidence.	major	2	minor	3	major	2	major	1	fullfilled	7	fullfilled	7	fullfilled	6	fullfilled	5	fullfilled	6	fullfilled	4
5	Use of the best available evidence. The content of the EBP source should be based on the best available evidence, specific to the clinical question. Well-designed and conducted evidence synthesis documents, when available, are preferred above primary studies.	minor	4	minor	3	fullfilled	6	fullfilled	5	fullfilled	7	fullfilled	7	fullfilled	6	fullfilled	4	fullfilled	7	fullfilled	6
6	Citation of expert opinions. When expert opinions are cited, this must be clearly indicated in order to distinguish it from empirical evidence. Experts should be listed along with their professional designation, organization and a conflicts of interest statement.	minor	4	fullfilled	4	minor	4	major	2	fullfilled	5	fullfilled	4	fullfilled	5	fullfilled	4	fullfilled	4	fullfilled	4
7	Review process. The scientific quality and the clinical applicability of the EBP source is assessed by peer reviewers.	major	2	major	1	minor	4	minor	3	minor	4	fullfilled	7	minor	4	fullfilled	4	fullfilled	6	fullfilled	4
8	Timeliness & updating. The frequency of updates is determined by the speed of developments in the field and is documented in the methodology. The content of the EBP source is checked and updated when new information is available. The date of first publication, the date of the last update and data on the next planned update are clearly displayed in the EBP source.	fullfilled	6	fullfilled	5	fullfilled	6	fullfilled	4	fullfilled	6	minor	3	fullfilled	6	minor	3	fullfilled	6	fullfilled	7
9	Conflict of interest. There is a formal policy on declaring and managing financial and non-financial conflicts of interest of the authors and other stakeholders. Possible conflicts of interest are reported.	fullfilled	6	fullfilled	6	major	1	major	1	fullfilled	7	fullfilled	7	fullfilled	7	fullfilled	7	fullfilled	6	major	1
10	Commercial support. It is clearly described to what extent commercial support was accepted for developing the content of the EBP source. The financier has no substantive input and therefore no influence on the result or the content of the EBP source. When advertisements on websites are a source of income, this must be clearly stated on the site. A short description of the advertising policy is pu…	fullfilled	7	fullfilled	7	fullfilled	7	fullfilled	7	fullfilled	7	fullfilled	6	fullfilled	7	fullfilled	5	minor	4	major	1
